# Supplementary material for: Targeted resequencing analysis of 31 genes commonly mutated in myeloid disorders in serial samples from myelodysplastic syndrome patients showing disease progression
Source: Leukemia. 2015 Jun 26;30(1):248–50. doi: 10.1038/leu.2015.129 (PMC4705423; doi:10.1038/leu.2015.129)
Supplement: Supplementary Table 1 [file leu2015129x2.xls]

## Sheet: Sheet1
Supplementary Table 1. Patient sample information and details of mutations identified. The WHO subtype is provided where available.
Patient	Sample	Time from pre-progression sample	Subtype	Karotype	BM blasts %	Gene	AA change	VAF	Coverage
1	pre-progression		RA	46XX,del(11)(q23)[30]	1	TP53	P152L	8.04	224
						ASXL1	G646Wfs*12	5.36	1026
						RUNX1	D198G	13.61	485
	post-progression	25 months	AML	46XX,del(11)(q23)[99%]/46,XX[1%]	28	ASXL1	G646Wfs*12	4.72	3366
						RUNX1	D198G	39.38	2885
						NRAS	G13D	40.67	2963
2	pre-progression		RA	Null	4	ASXL1	G645Vfs*58	7.48	6014
	post-progression	13 months	AML	47,XY,+8[15]/46,XY[15]	34	ASXL1	G645Vfs*58	4.44	5988
3	pre-progression		RCMD	46,XY,del(2)(q33)[18]/46,XY[2]	3	DNMT3A	R882C	21.9	1499
						U2AF1	S34F	23.6	55
	post-progression	10 months	RAEB2	52,XY,+9,+10,+12,+13,+21,+22[15]/46,XY[5]	14	DNMT3A	R882C	13.2	1291
						U2AF1	S34F	20.8	77
4	pre-progression		RAEB1	46,XY	5	IDH1	R132C	7.89	2295
						ASXL1	E635Rfs*15	41.42	2173
						RUNX1	R201Q	11.61	1972
						U2AF1	Q157P	38.12	7603
	post-progression	12 months	AML	46,XY	>20	IDH1	R132C	41.32	3616
						ASXL1	E635Rfs*15	47.06	2775
						RUNX1	R201Q	45.3	2976
						U2AF1	Q157P	41.44	12485
5	pre-progression		CMML	47,XY,+8,add(21)(q22) [100%]	8.8	NRAS	G13D	30.33	3613
						SRSF2	P95H	40	15
	post-progression	6 months	AML	47,XY,+8,add(21)(q22) [72%]/ 46,XY,+8,-21,add(21)(q22) [28%]	35.8	NRAS	G13D	15.03	4824
						SRSF2	P95H	54	35
						NRAS	G12D	17.99	4825
						TP53	R213Q	16.15	12005
6	pre-progression		RAEB2	46,XY,del(7)(q22q32) [1]/46,XY [29]	10
	post-progression	12 months	AML	44,X,-Y,inv(3)(q21q26),-7[30]	80	NRAS	G13D	44.47	4536
						SF3B1	K700E	48.92	10090
7	pre-progression		RA	Null	2	IDH1	R132C	6.86	4385
						TET2	L34F	49.5	10052
						EZH2	R583G	85.03	5399
						ASXL1	Y591*	46.16	9804
	post-progression	12 months	AML	46,XY[30]	97	IDH1	R132C	44.07	1736
						TET2	L34F	52.42	4889
						EZH2	R583G	94.64	2445
						ASXL1	Y591*	45.55	3302
						ASXL1	G645Vfs*58	5.12	2267
						TP53	S240G	9.76	41
8	pre-progression		RA	45,XX,-7		ASXL1	G646Wfs*12	32.48	11161
						RUNX1	L56S	39.38	2971
						CSF3R	S604G	12.5	40
	post-progression	8 months	AML	45,XX,-7		ASXL1	G646Wfs*12	48.65	5048
						RUNX1	L56S	14.68	470
						NRAS	A59T	5.48	602
9	pre-progression		RA	46,XY[30]	1.5	TET2	V1718L	56.05	9044
						CBL	C381R	10.26	4678
						ASXL1	E635Rfs*15	20.17	10019
						ZRSR2	c.827+1G>A	91.04	7526
	post-progression	4 months	AML	46,XY[30]		TET2	V1718L	51.75	3121
						CBL	C381R	18.98	685
						ASXL1	E635Rfs*15	22.63	13080
						ZRSR2	c.827+1G>A	93.04	3418
10	pre-progression		MDS	46,XX		TET2	T556Nfs*11	43.99	1780
						TET2	L1151P	40.24	1635
						ASXL1	G646Wfs*12	36.89	2204
						SRSF2	P95L	100	2
	post-progression	12 months	RAEB	46,XX		TET2	T556Nfs*11	42.4	2356
						TET2	L1151P	51.19	2741
						ASXL1	G646Wfs*12	40.19	4526
						SRSF2	P95L	67	4
11	pre-progression		MDS	46,XX		TET2	Y867H	50.48	4602
						IDH2	R140Q	48.47	1081
						ASXL1	G646Wfs*12	37.04	5332
	post-progression	3 months	RAEB	46,XX		TET2	Y867H	53.24	1557
						IDH2	R140Q	54.78	356
						ASXL1	G646Wfs*12	39.35	2539
12	pre-progression		RA	complex with del(5q)	3	TP53	H179D	9.8	408
						TP53	P153Afs*28	9.1	802
	post-progression	6 months	AML	complex with del(5q)		TP53	H179D	53.13	416
						TP53	P153Afs*28	38.36	829
13	pre-progression		RAEB2	46,XY	11	ASXL1	A621Sfs*79	44.27	9405
						ASXL1	R625Efs*78	44.96	9342
						RUNX1	R204L	49.78	4000
						SRSF2	P95H	52.4	21
	post-progression	10 months	AML	46,XY		ASXL1	A621Sfs*79	44.94	10430
						ASXL1	R625Efs*78	46.29	10242
						RUNX1	R204L	52.51	4308
						SRSF2	P95H	13	8
						ETV6	Q347R	13.48	356
14	pre-progression		MDS	46,XX		IDH2	R140Q	27.16	1576
	post-progression	9 months	RAEB	46,XX		IDH2	R140Q	31.03	290
						RUNX1	R207W	8.91	550
						ATRX	A1822T	7.74	155
15	pre-progression		RAEB	46,XX,-20,+mar[9]/46,XX[12]		ASXL1	G646Wfs*12	28.9	6581
						U2AF1	Q157P	31.56	7377
	post-progression	7 months	AML	46,XX,-20,+mar[7]/47,XX,+8[1]/46,XX[12]		ASXL1	G646Wfs*12	37.43	4518
						U2AF1	Q157P	41.71	4752
						RUNX1	R166P	16.78	2277
						PHF6	E337*	16.97	1445
16	pre-progression		CMML	46,XY[30]	0.4	TET2	Q1445*	36.19	362
						SRSF2	P95H		No coverage
	post-progression	45 months	AML	68,XXYYY,+3,+4,+3der(6),+7,+8,+8,+9,+11,+11,+12,+13,+17,+19,+19,+20,+21,+21,+22 [18%]/ 46,XY [82%]	27.8	TET2	Q1445*	43.64	935
						SRSF2	P95H	50	12
						RUNX1	L231Afs*30	21.67	540
17	pre-progression		CMML	46,XY[84%]/ 45,XY,-7[16%]	8	PHF6	Q251L	5.31	226
	post-progression	5 months	AML	46,XY [6%]/ 45,XY,-7 [94%]		ETV6	S139Yfs*14	18.88	1070
						SETBP1	I871T	28.22	326
						ASXL1	R965*	13.87	1868
						ATRX	L1854*	10.81	74
18	pre-progression		MDS	46,XY[30]		TET2	C1464*	49.56	1596
						EZH2	Q250*	37.35	257
						EZH2	L98Ifs*28	41.54	2460
						ASXL1	G643Rfs*15	36.67	7726
						RUNX1	S141*	19.3	285
						ZRSR2	c.557+1G>A	76.7	206
	post-progression	11 months	AML	46,XY[30]		TET2	C1464*	46.22	1735
						EZH2	Q250*	46.73	413
						EZH2	L98Ifs*28	41.59	3022
						ASXL1	G643Rfs*15	40.29	8591
						RUNX1	S141*	33.01	309
						ZRSR2	c.557+1G>A	86.65	322
19	pre-progression		RAEB2	45,XY,-7,t(X;17)(q28;q21) [31]/46,XY,t(X;17)(q28;q21) [4]	11	IDH1	R132C	46.82	3605
						KIT	D816V	43	1865
	post-progression	9 months	AML	46,XY,t(X;17)(q28;q21) [23]/46,XY [7]	60	IDH1	R132C	28.97	2268
						KIT	D816V	6	783
20	pre-progression		MDS	Null		ETV6	R414S	43.8	984
						SETBP1	T873R	50.12	818
						SRSF2	P95R	37	19
	post-progression	9 months	AML	45,XX-7[8]/46,XX,i(17)(q10)[11]/46,XX[19]		ETV6	R414S	41.53	809
						SETBP1	T873R	47.86	677
						SRSF2	P95R	43	14
21	pre-progression		RA	46,XY[82%]/45,XY,der(1q),-2,der(3q),-5,-7,+2mar[18%]		TET2	R1465*	39.48	5373
						TP53	R175H	21.97	719
	post-progression	6 months	AML	45,XY,der(1p),-2,der(3q),-5,-7,+(9;22)(q34;q11),der(17),+2mar[100%]	31	TET2	R1465*	50.02	2285
						TP53	R175H	47.91	407
22	pre-progression		RAEB2	46,XY[30]	19	NPM1	W288Cfs*12	45.06	870
						SRSF2	P95H	60	5
	post-progression	1 month	AML	46,XY[30]	30	NPM1	W288Cfs*12	46.08	688
						SRSF2	P95H		No coverage
						PHF6	c.585+7delA	5.38	465
23	pre-progression		CMML	46,XX[30]	13	SF3B1	K666N	45.3	4779
	post-progression	30 months	AML	46,XX[30]	34	SF3B1	K666N	39.54	3682
24	pre-progression		MDS	46,XY,del(5)(q13q33),+8,-20,-22,+mar[27]/46,XY[3]		TP53	R273H	37.1	938
	post-progression	3 months	AML	46,XY,del(5)(q13q33),+8,-20,-22,+mar[20]/46,XY,del(5)(q13q31),+8,add(11)(q23),-20,-22,+mar[10]		TP53	R273H	23.41	1277
						ZRSR2	R366S	11.43	35
25	pre-progression		RAEB	46,XY,del(20)(q11q13)[7]/46,XY[8]	5-10	ASXL1	G646Wfs*12	34.08	3759
						U2AF1	Q157P	38.85	2806
						PHF6	E27Nfs*6	75.84	4466
	post-progression	45 months	AML	46,XY,del(20)(q11q13)[5]/48,idem,+6,+8,del(12)(p13)[6]/46,XY[1]	20-27	ASXL1	G646Wfs*12	36.71	3721
						U2AF1	Q157P	44.27	6933
						PHF6	E27Nfs*6	88.81	3870
						KRAS	Q22K	13.22	794
26	pre-progression		RAEB1	46,XY[20]	7	ASXL1	G646Wfs*12	36.81	3600
						ZRSR2	R290*	87.24	901
	post-progression	2 months	AML	46,XY[20]		ASXL1	G646Wfs*12	39.29	4523
						ZRSR2	R290*	91.28	1043
						FLT3	I836del	33.68	4421
27	pre-progression		RAEB2	46,XXdel(20)(q11q13)[14]/46,XX[1]	10	U2AF1	S34F	40.48	252
	post-progression	3 months	AML	46,XX,del(20)(q11q13)[20]	35	U2AF1	S34F	48.66	261
						NRAS	Q61H	6.69	703
						NRAS	Q61K	10.57	700
						RUNX1	A149P	11.4	342
28	pre-progression		RAEB2	46,XY,del(20q)(q11q13)[6]/46,XY[8]	13	U2AF1	S34F	24.74	489
	post-progression	8 months	AML	46,XY,del (20)(q11q13)[6]/46,XY[11]
29	pre-progression		RAEB1	51-54,XX,del(1)(p12p21)x2,ins(1?)(p34;?),add(2)(q12),-3,der5)t(2;5)(q12q34)x2,+del(5)(p12),+6,der(7)t(7;12)(q22;q13),	5	TP53	c.993+1G>A	55	895
						U2AF1	G30E	23.4	64
	post-progression	4 months	AML	50-52,XX,del(1)(p12p21)x2,+ins(1;?)(p34;?),der(2)add(2)(p24add(2)(q12),-3,der(5)t(2;5)(q12;q34)x2,+del(5)(p12),+6,add(7	76	TP53	c.993+1G>A	54.3	893
						SRSF2	R32S	25	56
30	pre-progression		CMML	47,XY,+14[20]	6	IDH2	R140Q	20.6	439
						TP53	G244S	26.8	3195
						ASXL1	G646Wfs*12	23.4	2093
						U2AF1	Q157P	26.7	1950
						ZRSR2	c.827+1G>A	53.3	716
	post-progression	12 months	AML	47,XY,+14(16)/46,XY(4)	24	IDH2	R140Q	19.2	525
						TP53	G244S	28.4	3312
						ASXL1	G646Wfs*12	20.8	2400
						U2AF1	Q157P	27.6	2143
						ZRSR2	c.827+1G>A	54.4	975
31	pre-progression		RAEB2	46,XY[20]	15	TET2	L34F	51.8	2526
	post-progression	6 months	AML	46,XY[20]	21	TET2	L34F	48.9	2811
32	pre-progression		RCMD	47,XY,+8[5]/46,XY,[15]	3	TET2	R1216*	31.2	581
						U2AF1	S34F	62.7	158
	SB2	18 months	RAEB1	47,XY,+8	5	TET2	R1216*	42.2	551
						U2AF1	S34F	47.8	256
33	pre-progression		RAEB2	46,XY[74%]/47,XY,+8[26%]	12	TET2	M1701I	51.58	19261
						TP53	C238R	18.37	1938
	post-progression	2 months	AML	46,XY[38%]/47,XY,+8[62%]	35	TET2	M1701I	56.16	12525
34	pre-progression		RAEB 2	46,XY[20]	11	EZH2	D185H	44.5	928
	post-progression	4 months	AML	46,XY,del(20)(q11.2)[2]/46,XY[18]	21	EZH2	D185H	58	723
35	pre-progression		RAEB 1	46,XY[20]	8	IDH2	R140Q	47.4	328
						SRSF2	P95H	75	8
						SRSF2	N20I	21.1	38
	post-progression	24 months	AML	46,XY[20]	24	IDH2	R140Q	32.4	343
						SRSF2	P95H	28	25
						FLT3	A642T	24.3	37
36	pre-progression		CMML	46,XX		TET2	Q403*	84.69	392
						ASXL1	G646Wfs*12	12.46	4229
	post-progression	30 months	AML	46,X,-X,idic(X)(q13) [16]; 46,XX [2]	90	TET2	Q403*	79.28	473
						ASXL1	G646Wfs*12	31.96	4693
37	pre-progression		MDS	46,XX		NRAS	Q61K	7.1	338
						NRAS	G12V	11.89	2851
						SETBP1	G870S	14.99	427
						ASXL1	R965*	18.41	1879
						RUNX1	c.508+5G>A	46.05	2202
	post-progression	2 months	AML	46,XX	60	NRAS	G12V	11.51	2990
						NRAS	G12D	7.39	2990
						SETBP1	G870S	13.65	652
						ASXL1	R965*	23.91	2740
						RUNX1	c.508+5G>A	51.9	4029
38	pre-progression		RAEB2	46,XY[30]	11	ASXL1	G646Wfs*12	36.58	3835
						ASXL1	S846N	42.84	873
						EZH2	c.2110+1delG	27.53	1856
						EZH2	c.1948-2A>G	47.77	6134
						ZRSR2	c.827+1G>A	88.01	3193
	mid-progression	9 months	RAEB2	46,XY[30]	13	ASXL1	G646Wfs*12	46.8	2434
						ASXL1	S846N	54.1	1359
						EZH2	c.2110+1delG	44.5	785
						EZH2	c.1948-2A>G	49	4224
						ZRSR2	c.827+1G>A	72.2	212
						SETBP1	T873R	41.9	645
	post-progression	17 months	AML	46,XY[30]	25	ASXL1	G646Wfs*12	39.2	4145
						ASXL1	S846N	46.31	1315
						SETBP1	T873R	48.67	863
						NRAS	G12D	36.72	2892
						EZH2	c.2110+1delG	43.72	1928
						EZH2	c.1948-2A>G	44.13	7127
						ZRSR2	c.827+1G>A	91.08	3230
39	pre-progression		RAEB2	46,XX[30]	19	DNMT3A	R882C	36.9	3393
	additional serial sample	21 months	AML	46,XX[30]	100	DNMT3A	R882C	49.5	390
	post-progression	23 months	AML	46,XX/47,XX,+22[6]	100	DNMT3A	R882C	42.89	4232
						ETV6	D432Rfs*13	15.8	1487
40	pre-progression		RCMD	46,XY[20]	4	U2AF1	Q157P	46.18	12226
	mid-progression	65 months	RAEB2	46,XY[20]		U2AF1	Q157P	41.6	1993
	post-progression	88 months	AML	46,XY[20]	30-40	U2AF1	Q157P	45	9416
41	pre-progression		RA	46,XX		NRAS	G13D	8.08	4345
						ASXL1	G646Wfs*12	41.27	3094
						RUNX1	E223*	48.31	561
						EZH2	c.1851+2delT	89.93	2454
	mid-progression	12 months	RAEB	46,XX		NRAS	G13D	48.4	4995
						ASXL1	G646Wfs*12	42.2	3621
						RUNX1	E223*	47.5	2214
						EZH2	c.1851+2delT	93.8	2484
	post-progression	17 months	AML	46,XX		NRAS	G13D	48.47	6905
						ASXL1	G646Wfs*12	40.8	2924
						RUNX1	E223*	44.47	452
						EZH2	c.1851+2delT	94.99	2577
